# Supplementary material for: Cryo-EM structures of lipopolysaccharide transporter LptB2FGC in lipopolysaccharide or AMP-PNP-bound states reveal its transport mechanism
Source: Nat Commun. 2019 Sep 13;10:4175. doi: 10.1038/s41467-019-11977-1 (PMC6744409; doi:10.1038/s41467-019-11977-1)
Supplement: Supplementary file 6 — Source Data [file 41467_2019_11977_MOESM6_ESM.xlsx]

## Sheet: Supplementary fig1a
a
LptB2FG			LptB2(E163A)FGC			LptB2F(R292A)GC			LptB2FG(R301A)C			LptB2FGC
Elution Volume(mL)	Absorbance at 280 nm(mAu)		Elution Volume(mL)	Absorbance at 280 nm(mAu)		Elution Volume(mL)	Absorbance at 280 nm(mAu)		Elution Volume(mL)	Absorbance at 280 nm(mAu)		Elution Volume(mL)	Absorbance at 280 nm(mAu)
0	5.42		0	1.62		0	2.28		0	2.54		0	1.84
0.5	0.7		0.5	0.62		0.5	1.4		0.5	1.4		0.5	0.9
1	0.28		1	0.46		1	1.02		1	0.9		1	0.16
1.5	0.46		1.5	0.5		1.5	1.08		1.5	0.44		1.5	0.88
2.02	0.5		2.02	0.46		2.02	0.98		2.02	0.36		2.02	1.18
2.52	0.24		2.52	0.4		2.52	0.9		2.52	1.02		2.52	0.78
3.02	0.2		3.02	0.38		3.02	0.84		3.02	1.16		3.02	0.5
3.52	0.14		3.52	0.34		3.52	0.78		3.52	0.8		3.52	0.32
4.02	0.1		4.02	0.24		4.02	0.68		4.02	0.54		4.02	0.2
4.52	0.28		4.52	0.16		4.52	0.6		4.52	0.28		4.52	0.08
5.02	0.32		5.02	0.12		5.02	0.48		5.02	0.72		5.02	0.06
5.52	0.16		5.52	0.08		5.52	0.38		5.52	1.28		5.52	0.16
6.02	0.24		6.02	0.06		6.02	0.26		6.02	1		6.02	0.44
6.52	0.14		6.52	0.06		6.52	0.16		6.52	0.72		6.52	0.88
7.02	0.26		7.02	0.06		7.02	0.1		7.02	0.44		7.02	1.08
7.52	0.14		7.52	0.08		7.52	0.06		7.52	0.18		7.52	0.6
8.02	0.06		8.02	0.26		8.02	0.04		8.02	0.04		8.02	1.12
8.52	0.34		8.52	1		8.52	0.06		8.52	0.1		8.52	0.78
9.02	1.8		9.02	3.32		9.02	0.28		9.02	1.08		9.02	1.58
9.52	6		9.52	19.04		9.52	3.36		9.52	7.26		9.52	12.12
10.02	15.26		10.02	70.36		10.02	22.42		10.02	35.7		10.02	51.8
10.52	40.82		10.52	157.16		10.52	82.5		10.52	107.32		10.52	135.44
11.02	99		11.02	331.18		11.02	230.7		11.02	326.64		11.02	380.1
11.52	226.86		11.52	844.92		11.52	841.38		11.52	1236.48		11.52	1199.26
12.02	424.82		12.02	1504.4		12.02	1970.68		12.02	1970.6		12.02	1962.36
12.52	460.04		12.52	1013.94		12.52	1412.88		12.52	1298.04		12.52	1184.58
13.02	224.8		13.02	590.4		13.02	792.12		13.02	740.52		13.02	649.24
13.52	83.58		13.52	450		13.52	523.44		13.52	504.7		13.52	499.3
14.02	37.94		14.02	356.28		14.02	433.16		14.02	414.72		14.02	414.28
14.52	21.06		14.52	284.94		14.52	385.6		14.52	378.86		14.52	336.12
15.02	9.78		15.02	203.34		15.02	245.62		15.02	289.34		15.02	236.96
15.52	3.56		15.52	129.52		15.52	125.92		15.52	187.16		15.52	147.62
16.02	0.76		16.02	71.88		16.02	58.7		16.02	95.98		16.02	82.4
16.52	0.1		16.52	37.52		16.52	28.46		16.52	45.42		16.52	43.04
17.02	0.26		17.02	18.94		17.02	15.78		17.02	22.06		17.02	22.76
			17.52	8.22		17.52	7.64		17.52	10.36		17.52	9.82
			18.02	1.2		18.02	2		18.02	1.64		18.02	2.42
			18.52	1.76		18.52	1		18.52	3.48		18.52	3.38
			19.02	1.4		19.02	1.46		19.02	2.58		19.02	1.82
			19.52	1.1		19.52	1.08		19.52	1.92		19.52	0.34
			20.02	1.04		20.02	0.82		20.02	1.28
			20.52	0.7		20.52	0.76		20.52	0.18
			21.02	0.64
			21.52	0.96
			22.02	0.52

## Sheet: Supplementary fig1b
b

## Sheet: Supplementary fig1c
C
standard curve				LptB2FG
OD630	Blank（OD630)	Pi（μM）			OD630	Blank（OD630)
0	0	0		repeat1	0.839	0.329
0.204	0.133	12.5		repeat2	0.886
0.284		25		repeat3	0.917
0.482		50
standard curve
OD630	Blank（OD630)	Pi（μM）			LptB2FGC
0	0	0				OD630	Blank（OD630)
0.144	0.06	12.5			repeat1	0.527	0.334
0.226		25			repeat2	0.521
0.262		31.25			repeat3	0.515
0.306		37.25
0.384		50
					LptB2(E163A)FGC
						OD630	Blank（OD630)
					repeat1	0.323	0.313
					repeat2	0.315
					repeat3	0.321
					LptB2FGC+AMP-PNP
						OD630	Blank（OD630)
					repeat1	1.008	1.002
					repeat2	1.007
					repeat3	1.026
					LptB2F(R292A)GC
						OD630	Blank（OD630)
					repeat1	0.557	0.349
					repeat2	0.548
					repeat3	0.558
					LptB2FG(R301A)C
						OD630	Blank（OD630)
					repeat1	0.496	0.323
					repeat2	0.49
					repeat3	0.488

## Sheet: Supplementary fig1d
						AMP-PNP(μM)	OD630	Blank（OD630)
		standard curve			repeat1	0	0.527	0.348
	OD630	Blank（OD630)	Pi（μM）		repeat2	0	0.525	0.348
	0	0	0		repeat3	0	0.537	0.348
	0.232	0.141	12.5		repeat1	0.075	0.558	0.43
	0.312		25		repeat2	0.075	0.609	0.43
	0.361		31.25		repeat3	0.075	0.574	0.43
	0.39		37.5		repeat1	0.225	0.725	0.617
	0.466		50		repeat2	0.225	0.767	0.617
					repeat3	0.225	0.744	0.617
					repeat1	0.375	0.851	0.788
					repeat2	0.375	0.89	0.788
					repeat3	0.375	0.884	0.788
					repeat1	0.75	1.13	1.097
					repeat2	0.75	1.139	1.097
					repeat3	0.75	1.149	1.097
					repeat1	1.5	1.607	1.593
					repeat2	1.5	1.638	1.593
					repeat3	1.5	1.618	1.593
